# Supplementary material for: Atmospheric pollution in Ulaanbaatar: Persistence and long-run trends
Source: PLoS One. 2025 Jun 3;20(6):e0322991. doi: 10.1371/journal.pone.0322991 (PMC12132951; doi:10.1371/journal.pone.0322991)
Supplement: S1 Dataset — (XLSX) [file pone.0322991.s001.xlsx]

## Sheet: Hoja1
Date	SO2	NO2	PM10	PM2.5
2022.01.01	79	78	73	49
2022.01.02	150	92	151	97
2022.01.03	157	93	216	109
2022.01.04	116	89	146	91
2022.01.05	107	99	164	124
2022.01.06	126	110	205	146
2022.01.07	105	111	220	121
2022.01.08	88	103	200	100
2022.01.09	62	98	109	85
2022.01.10	93	93	208	175
2022.01.11	67	102	108	71
2022.01.12	95	100	106	90
2022.01.13	96	93	126	94
2022.01.14	62	88	114	69
2022.01.15	99	95	131	75
2022.01.16	101	103	164	109
2022.01.17	154	119	341	146
2022.01.18	172	135	344	181
2022.01.19	97	94	160	64
2022.01.20	47	95	80	35
2022.01.21	88	108	178	123
2022.01.22	96	92	133	106
2022.01.23	28	74	40	23
2022.01.24	23	88	61	40
2022.01.25	42	88	74	55
2022.01.26	93	105	121	151
2022.01.27	101	99	132	90
2022.01.28	73	94	118	71
2022.01.29	60	92	98	63
2022.01.30	42	100	71	49
2022.01.31	51	95	103	69
2022.02.01	85	103	139	99
2022.02.02	77	100	111	73
2022.02.03	56	98	88	49
2022.02.04	58	102	124	73
2022.02.05	88	99	159	99
2022.02.06	94	99	149	90
2022.02.07	110	106	239	97
2022.02.08	113	112	188	97
2022.02.09	80	104	124	66
2022.02.10	51	97	94	50
2022.02.11	41	88	91	43
2022.02.12	71	89	113	64
2022.02.13	82	92	120	83
2022.02.14	62	90	93	53
2022.02.15	85	91	102	74
2022.02.16	67	83	109	60
2022.02.17	41	79	84	48
2022.02.18	47	92	110	60
2022.02.19	79	92	128	82
2022.02.20	82	92	111	65
2022.02.21	42	98	76	51
2022.02.22	99	102	177	110
2022.02.23	70	100	142	65
2022.02.24	82	100	139	67
2022.02.25	72	104	113	57
2022.02.26	65	95	122	57
2022.02.27	64	82	96	46
2022.02.28	44	93	96	44
2022.03.01	60	99	140	59
2022.03.02	76	95	135	57
2022.03.03	65	90	141	51
2022.03.04	22	77	85	23
2022.03.05	77	84	127	54
2022.03.06	70	86	130	50
2022.03.07	71	95	144	56
2022.03.08	53	84	103	35
2022.03.09	59	89	151	48
2022.03.10	54	86	99	35
2022.03.11	43	82	168	25
2022.03.12	37	79	79	20
2022.03.13	39	76	59	28
2022.03.14	31	82	62	34
2022.03.15	12	57	49	21
2022.03.16	35	78	60	23
2022.03.17	36	70	58	22
2022.03.18	25	71	57	24
2022.03.19	29	68	55	20
2022.03.20	38	80	80	33
2022.03.21	59	85	82	36
2022.03.22	80	95	114	54
2022.03.23	46	83	78	22
2022.03.24	32	78	68	18
2022.03.25	34	84	110	43
2022.03.26	44	87	73	26
2022.03.27	50	86	82	33
2022.03.28	41	77	78	28
2022.03.29	39	81	64	22
2022.03.30	27	64	46	19
2022.03.31	40	86	70	30
2022.04.01	48	91	92	30
2022.04.02	46	88	91	26
2022.04.03	43	84	85	24
2022.04.04	35	70	105	23
2022.04.05	34	81	59	17
2022.04.06	51	89	115	37
2022.04.07	49	85	109	25
2022.04.08	30	83	82	19
2022.04.09	26	64	255	26
2022.04.10	15	69	33	17
2022.04.11	11	69	36	14
2022.04.12	33	88	58	32
2022.04.13	22	91	46	25
2022.04.14	16	89	39	22
2022.04.15	21	81	60	23
2022.04.16	32	77	63	21
2022.04.17	30	75	70	30
2022.04.18	36	80	90	26
2022.04.19	35	88	112	24
2022.04.20	17	51	88	23
2022.04.21	23	55	70	25
2022.04.22	28	77	151	23
2022.04.23	21	76	78	14
2022.04.24	21	67	48	13
2022.04.25	10	56	82	17
2022.04.26	14	72	43	14
2022.04.27	29	75	55	13
2022.04.28	16	61	60	14
2022.04.29	29	74	72	20
2022.04.30	22	70	73	21
2022.05.01	28	70	74	18
2022.05.02	24	76	78	14
2022.05.03	24	81	103	16
2022.05.04	15	67	98	17
2022.05.05	11	54	47	12
2022.05.06	18	74	58	15
2022.05.07	8	68	49	10
2022.05.08	13	58	61	13
2022.05.09	10	49	66	12
2022.05.10	7	63	42	17
2022.05.11	10	70	50	21
2022.05.12	8	64	53	12
2022.05.13	14	75	52	14
2022.05.14	14	64	49	15
2022.05.15	21	68	65	15
2022.05.16	12	60	74	16
2022.05.17	14	77	81	33
2022.05.18	12	71	67	22
2022.05.19	22	74	64	19
2022.05.20	15	74	78	15
2022.05.21	15	69	68	15
2022.05.22	12	44	44	15
2022.05.23	14	62	78	14
2022.05.24	6	50	37	11
2022.05.25	14	65	59	11
2022.05.26	15	74	64	13
2022.05.27	6	58	81	13
2022.05.28	7	66	88	12
2022.05.29	8	69	44	12
2022.05.30	10	72	44	14
2022.05.31	10	67	40	12
2022.06.01	24	67	64	12
2022.06.02	18	66	70	17
2022.06.03	18	61	51	15
2022.06.04	10	55	20	8
2022.06.05	9	57	29	8
2022.06.06	11	64	32	10
2022.06.07	9	69	29	8
2022.06.08	9	64	38	8
2022.06.09	6	61	37	9
2022.06.10	4	63	24	8
2022.06.11	4	54	28	8
2022.06.12	6	53	33	14
2022.06.13	7	61	58	13
2022.06.14	10	67	65	12
2022.06.15	10	64	63	16
2022.06.16	9	69	74	19
2022.06.17	9	57	56	17
2022.06.18	7	52	45	11
2022.06.19	5	52	48	13
2022.06.20	7	69	65	13
2022.06.21	6	61	62	19
2022.06.22	4	63	50	16
2022.06.23	4	59	50	26
2022.06.24	7	55	56	20
2022.06.25	5	51	48	21
2022.06.26	4	57	35	18
2022.06.27	7	56	49	26
2022.06.28	8	59	49	31
2022.06.29	6	67	62	34
2022.06.30	4	65	58	27
2022.07.01	7	62	60	21
2022.07.02	6	55	46	16
2022.07.03	3	49	45	27
2022.07.04	4	47	50	13
2022.07.05	5	52	52	17
2022.07.06	7	51	35	14
2022.07.07	3	51	40	25
2022.07.08	3	52	48	18
2022.07.09	4	48	49	19
2022.07.10	11	54	38	20
2022.07.11	3	38	29	22
2022.07.12	1	37	18	22
2022.07.13	7	49	33	23
2022.07.14	3	41	34	23
2022.07.15	2	47	33	24
2022.07.16	2	40	25	25
2022.07.17	11	48	48	26
2022.07.18	7	52	45	28
2022.07.19	5	51	42	30
2022.07.20	4	48	37	31
2022.07.21	4	50	40	33
2022.07.22	3	52	35	34
2022.07.23	3	47	38	36
2022.07.24	3	39	39	9
2022.07.25	3	47	50	8
2022.07.26	3	46	47	11
2022.07.27	3	43	54	11
2022.07.28	2	53	68	14
2022.07.29	3	51	52	11
2022.07.30	4	54	44	8
2022.07.31	4	45	52	11
2022.08.01	5	52	76	12
2022.08.02	8	64	58	14
2022.08.03	3	51	66	18
2022.08.04	2	49	21	12
2022.08.05	2	53	33	9
2022.08.06	2	46	15	8
2022.08.07	3	10	18	12
2022.08.08	6	46	53	11
2022.08.09	4	54	58	11
2022.08.10	3	55	56	10
2022.08.11	3	49	42	11
2022.08.12	1	52	42	11
2022.08.13	0	54	41	11
2022.08.14	3	55	34	10
2022.08.15	6	52	72	11
2022.08.16	5	51	77	13
2022.08.17	1	39	51	11
2022.08.18	1	44	35	8
2022.08.19	5	56	48	10
2022.08.20	1	54	51	10
2022.08.21	1	47	54	10
2022.08.22	2	50	71	12
2022.08.23	7	52	48	14
2022.08.24	2	53	40	11
2022.08.25	2	55	71	15
2022.08.26	6	56	68	12
2022.08.27	3	47	65	12
2022.08.28	1	50	33	10
2022.08.29	1	48	51	12
2022.08.30	9	52	66	18
2022.08.31	6	59	75	13
2022.09.01	4	61	82	13
2022.09.02	9	66	68	13
2022.09.03	10	53	68	11
2022.09.04	2	32	31	10
2022.09.05	1	52	56	10
2022.09.06	14	65	82	17
2022.09.07	10	70	91	20
2022.09.08	11	75	96	17
2022.09.09	10	82	126	21
2022.09.10	8	74	98	19
2022.09.11	11	59	64	14
2022.09.12	5	59	87	12
2022.09.13	9	77	111	22
2022.09.14	5	68	72	12
2022.09.15	6	53	63	10
2022.09.16	1	51	48	12
2022.09.17	1	44	34	12
2022.09.18	2	43	28	15
2022.09.19	8	66	2	21
2022.09.20	12	65	3	15
2022.09.21	4	58	3	11
2022.09.22	2	53	3	15
2022.09.23	17	72	3	21
2022.09.24	7	63	3	17
2022.09.25	1	55	3	18
2022.09.26	6	71	2	19
2022.09.27	20	75	65	21
2022.09.28	11	63	93	17
2022.09.29	7	61	50	16
2022.09.30	7	68	72	19
2022.10.01	4	46	62	15
2022.10.02	4	36	32	16
2022.10.03	10	54	62	24
2022.10.04	22	57	77	25
2022.10.05	42	64	99	30
2022.10.06	43	62	92	24
2022.10.07	23	51	78	20
2022.10.08	6	42	41	12
2022.10.09	30	66	94	38
2022.10.10	41	77	108	38
2022.10.11	33	74	109	29
2022.10.12	19	70	92	23
2022.10.13	25	71	102	37
2022.10.14	19	68	100	28
2022.10.15	15	54	69	22
2022.10.16	22	53	75	28
2022.10.17	35	70	115	32
2022.10.18	51	77	148	43
2022.10.19	48	88	144	41
2022.10.20	22	71	102	23
2022.10.21	20	68	100	29
2022.10.22	20	65	136	32
2022.10.23	30	72	174	36
2022.10.24	37	78	193	35
2022.10.25	14	44	76	16
2022.10.26	18	60	80	29
2022.10.27	16	59	97	24
2022.10.28	50	69	123	34
2022.10.29	22	58	72	14
2022.10.30	6	49	30	12
2022.10.31	8	62	44	32
2022.11.01	18	66	73	31
2022.11.02	24	81	120	48
2022.11.03	34	85	136	50
2022.11.04	52	90	145	72
2022.11.05	38	80	153	53
2022.11.06	39	84	172	68
2022.11.07	42	83	167	59
2022.11.08	47	89	180	56
2022.11.09	45	85	169	56
2022.11.10	29	68	116	34
2022.11.11	12	52	66	19
2022.11.12	33	62	108	39
2022.11.13	36	71	138	49
2022.11.14	51	84	161	67
2022.11.15	55	85	164	62
2022.11.16	55	90	219	60
2022.11.17	63	93	293	74
2022.11.18	37	71	81	26
2022.11.19	7	43	25	15
2022.11.20	32	64	65	49
2022.11.21	54	77	83	61
2022.11.22	46	85	80	48
2022.11.23	38	77	54	28
2022.11.24	30	67	72	28
2022.11.25	17	62	68	24
2022.11.26	49	55	103	32
2022.11.27	45	68	196	64
2022.11.28	12	37	29	23
2022.11.29	21	55	54	31
2022.11.30	21	60	41	26
2022.12.01	77	94	127	95
2022.12.02	70	87	130	83
2022.12.03	71	90	134	105
2022.12.04	78	87	140	99
2022.12.05	76	102	143	77
2022.12.06	72	110	132	63
2022.12.07	96	116	192	66
2022.12.08	97	105	170	70
2022.12.09	80	94	155	74
2022.12.10	115	98	121	82
2022.12.11	66	69	90	30
2022.12.12	19	58	50	18
2022.12.13	27	59	43	21
2022.12.14	50	76	37	30
2022.12.15	48	79	33	41
2022.12.16	14	55	29	17
2022.12.17	27	68	40	18
2022.12.18	50	113	130	50
2022.12.19	76	106	127	55
2022.12.20	38	80	73	33
2022.12.21	82	114	196	78
2022.12.22	104	88	117	81
2022.12.23	78	112	116	84
2022.12.24	82	85	111	87
2022.12.25	23	57	26	90
2022.12.26	20	64	31	92
2022.12.27	24	93	68	95
2022.12.28	58	122	136	98
2022.12.29	82	86	127	92
2022.12.30	81	112	116	88
2022.12.31	68	100	112	82
2023.01.01	66	104	130	77
2023.01.02	44	68	65	73
2023.01.03	50	93	69	66
2023.01.04	53	78	65	54
2023.01.05	70	96	74	47
2023.01.06	100	141	176	129
2023.01.07	94	109	103	87
2023.01.08	61	87	83	73
2023.01.09	79	104	104	90
2023.01.10	93	120	122	98
2023.01.11	100	122	109	94
2023.01.12	41	68	58	47
2023.01.13	29	63	54	38
2023.01.14	74	100	118	83
2023.01.15	119	102	155	104
2023.01.16	103	119	148	108
2023.01.17	102	130	135	104
2023.01.18	126	114	138	110
2023.01.19	20	61	45	30
2023.01.20	90	106	113	76
2023.01.21	70	91	98	64
2023.01.22	31	46	45	36
2023.01.23	46	66	64	46
2023.01.24	83	91	101	67
2023.01.25	78	116	119	71
2023.01.26	108	135	160	122
2023.01.27	111	152	176	163
2023.01.28	132	139	136	140
2023.01.29	116	126	143	130
2023.01.30	91	126	126	120
2023.01.31	69	98	93	110
2023.02.01	79	95	122	100
2023.02.02	80	114	140	94
2023.02.03	72	130	149	95
2023.02.04	93	115	140	98
2023.02.05	85	119	161	87
2023.02.06	71	118	132	78
2023.02.07	66	128	138	92
2023.02.08	82	106	124	82
2023.02.09	85	112	134	71
2023.02.10	71	115	125	62
2023.02.11	79	117	157	81
2023.02.12	56	101	117	75
2023.02.13	79	141	167	109
2023.02.14	58	116	130	54
2023.02.15	53	102	124	56
2023.02.16	67	110	131	124
2023.02.17	54	93	126	59
2023.02.18	76	112	148	78
2023.02.19	33	90	79	28
2023.02.20	100	103	152	69
2023.02.21	84	98	96	46
2023.02.22	76	85	108	47
2023.02.23	66	92	95	46
2023.02.24	55	96	101	39
2023.02.25	42	96	108	47
2023.02.26	33	105	120	37
2023.02.27	24	73	98	35
2023.02.28	33	80	96	45
2023.03.01	53	97	113	49
2023.03.02	53	120	135	57
2023.03.03	58	118	129	49
2023.03.04	62	122	161	55
2023.03.05	65	129	179	62
2023.03.06	57	125	147	44
2023.03.07	39	102	121	32
2023.03.08	44	113	130	36
2023.03.09	68	148	190	54
2023.03.10	9	54	42	15
2023.03.11	14	62	58	23
2023.03.12	72	95	123	50
2023.03.13	55	116	142	50
2023.03.14	6	49	62	11
2023.03.15	28	76	69	31
2023.03.16	31	78	73	32
2023.03.17	51	94	107	38
2023.03.18	44	77	92	33
2023.03.19	45	87	80	25
2023.03.20	49	109	100	32
2023.03.21	32	63	122	35
2023.03.22	7	62	37	16
2023.03.23	20	66	65	22
2023.03.24	35	88	83	29
2023.03.25	49	80	95	29
2023.03.26	41	83	82	31
2023.03.27	37	89	84	26
2023.03.28	38	94	90	29
2023.03.29	36	91	94	25
2023.03.30	49	93	96	21
2023.03.31	31	86	175	28
2023.04.01	11	55	52	12
2023.04.02	8	30	20	11
2023.04.03	18	70	52	27
2023.04.04	32	77	74	33
2023.04.05	38	69	86	27
2023.04.06	16	65	69	17
2023.04.07	47	99	111	37
2023.04.08	47	114	165	44
2023.04.09	40	84	121	24
2023.04.10	9	62	52	13
2023.04.11	31	84	94	30
2023.04.12	32	86	93	25
2023.04.13	24	45	72	26
2023.04.14	27	47	90	26
2023.04.15	30	49	85	20
2023.04.16	24	51	69	11
2023.04.17	15	50	55	21
2023.04.18	14	48	137	28
2023.04.19	12	48	131	24
2023.04.20	11	52	60	12
2023.04.21	15	54	62	15
2023.04.22	22	56	53	16
2023.04.23	25	66	67	17
2023.04.24	24	60	66	17
2023.04.25	34	75	107	29
2023.04.26	21	71	109	18
2023.04.27	7	55	51	8
2023.04.28	12	62	36	10
2023.04.29	24	71	66	3
2023.04.30	26	74	78	2
2023.05.01	27	101	120	2
2023.05.02	12	50	122	3
2023.05.03	13	57	51	2
2023.05.04	16	66	49	2
2023.05.05	16	62	47	2
2023.05.06	12	56	49	2
2023.05.07	15	56	60	2
2023.05.08	20	90	69	13
2023.05.09	14	108	81	16
2023.05.10	21	124	63	15
2023.05.11	16	94	58	21
2023.05.12	22	116	44	15
2023.05.13	16	103	79	18
2023.05.14	12	100	55	17
2023.05.15	8	96	48	13
2023.05.16	6	86	41	12
2023.05.17	14	104	59	11
2023.05.18	12	88	104	15
2023.05.19	5	77	43	10
2023.05.20	6	99	19	12
2023.05.21	16	115	56	14
2023.05.22	20	110	69	16
2023.05.23	16	92	80	16
2023.05.24	9	91	42	12
2023.05.25	7	90	43	14
2023.05.26	13	102	54	14
2023.05.27	7	87	43	7
2023.05.28	13	104	49	13
2023.05.29	12	118	55	13
2023.05.30	10	124	46	10
2023.05.31	9	123	33	11
2023.06.01	7	99	30	11
2023.06.02	7	90	55	11
2023.06.03	7	89	44	8
2023.06.04	8	96	34	11
2023.06.05	8	98	54	16
2023.06.06	9	93	62	18
2023.06.07	5	82	41	15
2023.06.08	7	92	62	16
2023.06.09	7	88	58	15
2023.06.10	11	95	49	14
2023.06.11	7	86	46	12
2023.06.12	10	75	54	14
2023.06.13	14	67	80	17
2023.06.14	8	56	36	13
2023.06.15	8	51	47	9
2023.06.16	8	45	33	13
2023.06.17	7	50	57	15
2023.06.18	6	51	36	9
2023.06.19	7	55	41	7
2023.06.20	15	67	59	11
2023.06.21	15	69	82	16
2023.06.22	11	70	109	17
2023.06.23	10	68	95	19
2023.06.24	7	57	64	15
2023.06.25	9	56	46	11
2023.06.26	4	55	63	10
2023.06.27	4	51	38	12
2023.06.28	4	51	49	11
2023.06.29	8	61	56	16
2023.06.30	5	52	58	14
2023.07.01	2	54	28	11
2023.07.02	2	50	40	10
2023.07.03	1	62	32	10
2023.07.04	2	64	17	10
2023.07.05	3	53	24	10
2023.07.06	3	41	27	9
2023.07.07	3	54	44	19
2023.07.08	3	51	51	17
2023.07.09	11	55	58	18
2023.07.10	9	53	50	15
2023.07.11	2	47	38	11
2023.07.12	3	41	25	8
2023.07.13	1	34	73	8
2023.07.14	2	38	61	12
2023.07.15	19	46	60	9
2023.07.16	5	44	75	14
2023.07.17	8	57	22	11
2023.07.18	2	40	108	11
2023.07.19	8	47	46	13
2023.07.20	8	52	59	13
2023.07.21	8	57	49	15
2023.07.22	2	58	142	11
2023.07.23	2	56	53	14
2023.07.24	4	61	98	12
2023.07.25	9	62	111	16
2023.07.26	5	55	90	12
2023.07.27	8	58	60	13
2023.07.28	9	60	59	17
2023.07.29	6	57	56	13
2023.07.30	6	57	56	12
2023.07.31	7	65	74	12
2023.08.01	7	57	80	13
2023.08.02	2	50	55	16
2023.08.03	2	47	112	13
2023.08.04	4	51	58	15
2023.08.05	4	51	59	12
2023.08.06	4	59	45	12
2023.08.07	5	49	66	16
2023.08.08	7	54	44	17
2023.08.09	3	54	36	12
2023.08.10	3	54	41	13
2023.08.11	2	40	73	10
2023.08.12	7	53	56	13
2023.08.13	4	51	131	13
2023.08.14	2	48	79	14
2023.08.15	2	49	83	11
2023.08.16	1	51	53	10
2023.08.17	2	52	41	7
2023.08.18	5	58	50	12
2023.08.19	6	52	57	10
2023.08.20	3	55	61	12
2023.08.21	2	55	136	19
2023.08.22	2	50	51	12
2023.08.23	2	55	83	14
2023.08.24	7	55	42	11
2023.08.25	4	53	42	14
2023.08.26	2	48	34	9
2023.08.27	3	41	47	14
2023.08.28	8	53	56	16
2023.08.29	10	53	67	10
2023.08.30	5	47	70	14
2023.08.31	5	56	53	13
2023.09.01	6	59	70	15
2023.09.02	4	54	79	12
2023.09.03	3	49	45	17
2023.09.04	3	57	51	11
2023.09.05	4	66	70	15
2023.09.06	4	75	75	14
2023.09.07	1	50	48	9
2023.09.08	3	55	62	10
2023.09.09	2	51	52	10
2023.09.10	1	39	22	9
2023.09.11	3	49	40	10
2023.09.12	11	62	46	19
2023.09.13	5	63	79	13
2023.09.14	1	58	57	16
2023.09.15	1	52	20	12
2023.09.16	1	46	33	11
2023.09.17	2	46	30	8
2023.09.18	2	48	44	11
2023.09.19	7	59	78	21
2023.09.20	6	59	85	15
2023.09.21	7	58	67	14
2023.09.22	6	62	49	12
2023.09.23	2	56	31	14
2023.09.24	3	55	38	13
2023.09.25	2	59	49	15
2023.09.26	1	48	61	12
2023.09.27	4	53	82	14
2023.09.28	1	47	58	17
2023.09.29	2	55	92	18
2023.09.30	10	62	78	20
2023.10.01	12	66	81	23
2023.10.02	5	57	69	15
2023.10.03	8	62	77	22
2023.10.04	10	69	109	36
2023.10.05	15	75	113	34
2023.10.06	13	68	71	18
2023.10.07	4	52	45	15
2023.10.08	11	67	81	33
2023.10.09	15	76	102	33
2023.10.10	13	70	114	26
2023.10.11	11	76	134	29
2023.10.12	18	81	159	29
2023.10.13	20	81	98	29
2023.10.14	8	62	77	22
2023.10.15	18	73	108	20
2023.10.16	20	80	170	8
2023.10.17	6	65	59	3
2023.10.18	7	53	48	2
2023.10.19	6	67	79	2
2023.10.20	16	72	95	1
2023.10.21	21	80	111	2
2023.10.22	20	72	107	3
2023.10.23	26	75	120	2
2023.10.24	18	74	138	2
2023.10.25	17	76	119	2
2023.10.26	24	78	121	4
2023.10.27	30	81	170	2
2023.10.28	22	68	129	1
2023.10.29	14	64	95	2
2023.10.30	8	58	112	1
2023.10.31	8	66	104	17
2023.11.01	15	72	176	36
2023.11.02	3	55	45	25
2023.11.03	12	55	31	22
2023.11.04	4	45	83	17
2023.11.05	5	56	55	32
2023.11.06	27	65	82	34
2023.11.07	15	61	189	36
2023.11.08	5	58	190	14
2023.11.09	11	63	195	34
2023.11.10	37	74	210	76
2023.11.11	27	74	215	63
2023.11.12	61	92	222	75
2023.11.13	66	94	230	95
2023.11.14	58	92	234	80
2023.11.15	27	74	238	25
2023.11.16	10	69	240	22
2023.11.17	39	78	110	69
2023.11.18	54	105	218	122
2023.11.19	47	83	186	79
2023.11.20	65	92	271	106
2023.11.21	17	77	255	28
2023.11.22	3	41	243	16
2023.11.23	55	75	230	70
2023.11.24	46	64	207	47
2023.11.25	15	58	179	21
2023.11.26	32	73	154	41
2023.11.27	15	64	123	31
2023.11.28	23	71	98	45
2023.11.29	14	71	54	30
2023.11.30	54	88	140	89
2023.12.01	93	106	152	155
2023.12.02	82	94	206	133
2023.12.03	80	97	230	131
2023.12.04	62	90	197	82
2023.12.05	26	64	88	29
2023.12.06	52	92	92	87
2023.12.07	72	92	189	76
2023.12.08	14	53	167	49
2023.12.09	51	57	145	82
2023.12.10	40	55	123	49
2023.12.11	37	57	101	34
2023.12.12	44	62	80	58
2023.12.13	34	64	60	36
2023.12.14	41	54	43	51
2023.12.15	26	57	46	42
2023.12.16	70	76	121	108
2023.12.17	74	67	100	88
2023.12.18	35	56	46	40
2023.12.19	70	74	108	109
2023.12.20	34	69	61	63
2023.12.21	69	72	102	94
2023.12.22	84	90	124	109
2023.12.23	97	88	141	119
2023.12.24	110	85	131	116
2023.12.25	87	92	135	149
2023.12.26	35	73	63	57
2023.12.27	63	84	86	79
2023.12.28	72	87	84	74
2023.12.29	64	89	72	65
2023.12.30	26	80	46	37
2023.12.31	50	73	43	33
2024.01.01	77	91	208	170
2024.01.02	66	82	113	104
2024.01.03	71	85	79	64
2024.01.04	31	72	34	33
2024.01.05	61	77	129	196
2024.01.06	51	61	80	69
2024.01.07	62	76	76	68
2024.01.08	86	95	116	103
2024.01.09	57	78	89	79
2024.01.10	124	102	171	136
2024.01.11	91	93	141	203
2024.01.12	99	92	117	105
2024.01.13	25	64	38	37
2024.01.14	56	73	70	58
2024.01.15	86	82	94	125
2024.01.16	75	89	73	63
2024.01.17	48	86	63	44
2024.01.18	49	86	91	81
2024.01.19	45	80	67	59
2024.01.20	38	72	54	45
2024.01.21	56	83	93	85
2024.01.22	71	88	109	87
2024.01.23	109	97	156	117
2024.01.24	95	95	118	96
2024.01.25	89	97	113	95
2024.01.26	77	87	90	68
2024.01.27	85	98	105	93
2024.01.28	99	98	110	81
2024.01.29	82	96	100	79
2024.01.30	62	97	109	96
2024.01.31	53	76	77	64
2024.02.01	65	86	68	56
2024.02.02	89	96	110	87
2024.02.03	57	78	67	47
2024.02.04	37	80	33	28
2024.02.05	62	98	76	66
2024.02.06	72	97	100	76
2024.02.07	55	92	71	60
2024.02.08	60	96	86	63
2024.02.09	82	98	104	82
2024.02.10	95	107	128	127
2024.02.11	103	109	107	124
2024.02.12	109	104	101	97
2024.02.13	21	81	33	30
2024.02.14	24	83	75	58
2024.02.15	48	87	62	40
2024.02.16	87	100	87	61
2024.02.17	20	64	38	26
2024.02.18	20	63	35	28
2024.02.19	70	75	80	69
2024.02.20	48	78	64	52
2024.02.21	61	85	74	56
2024.02.22	37	79	40	32
2024.02.23	37	83	35	18
2024.02.24	52	89	93	67
2024.02.25	45	76	79	43
2024.02.26	39	88	74	37
2024.02.27	39	86	88	56
2024.02.28	48	94	95	66
2024.02.29	44	95	90	66
2024.03.01	65	97	86	62
2024.03.02	66	96	96	67
2024.03.03	51	88	66	38
2024.03.04	50	104	102	82
2024.03.05	49	93	70	44
2024.03.06	36	90	71	40
2024.03.07	44	103	58	36
2024.03.08	49	84	60	31
2024.03.09	53	102	96	53
2024.03.10	46	96	71	48
2024.03.11	42	100	64	31
2024.03.12	43	97	63	31
2024.03.13	49	106	69	43
2024.03.14	40	104	52	36
2024.03.15	19	87	47	20
2024.03.16	17	105	27	26
2024.03.17	25	92	58	44
2024.03.18	18	100	73	23
2024.03.19	26	108	133	60
2024.03.20	31	103	110	27
2024.03.21	34	109	116	19
2024.03.22	34	115	108	26
2024.03.23	25	104	82	33
2024.03.24	37	114	92	37
2024.03.25	37	96	93	40
2024.03.26	35	117	155	27
2024.03.27	6	91	33	15
2024.03.28	14	98	101	37
2024.03.29	10	98	81	20
2024.03.30	34	110	122	24
2024.03.31	39	126	112	28
2024.04.01	21	127	56	31
2024.04.02	13	118	96	33
2024.04.03	22	122	121	35
2024.04.04	29	122	120	38
2024.04.05	19	134	122	28
2024.04.06	25	145	206	44
2024.04.07	19	123	125	31
2024.04.08	21	121	113	22
2024.04.09	27	131	101	14
2024.04.10	24	134	122	24
2024.04.11	20	171	171	28
2024.04.12	24	154	136	25
2024.04.13	16	149	474	53
2024.04.14	2	124	70	14
2024.04.15	28	154	90	22
2024.04.16	25	144	95	14
2024.04.17	13	138	71	16
2024.04.18	7	110	59	11
2024.04.19	26	144	79	17
2024.04.20	18	142	73	13
2024.04.21	5	105	38	10
2024.04.22	7	129	66	10
2024.04.23	14	139	104	11
2024.04.24	8	140	77	12
2024.04.25	7	119	61	13
2024.04.26	5	102	52	13
2024.04.27	6	101	50	14
2024.04.28	15	130	49	14
2024.04.29	18	148	87	15
2024.04.30	19	156	96	16
2024.05.01	16	189	125	16
2024.05.02	20	167	111	17
2024.05.03	16	181	203	17
2024.05.04	8	159	167	18
2024.05.05	15	163	134	18
2024.05.06	26	168	72	18
2024.05.07	15	163	80	9
2024.05.08	15	161	67	17
2024.05.09	11	172	57	11
2024.05.10	3	110	51	9
2024.05.11	5	163	51	13
2024.05.12	15	182	73	12
2024.05.13	7	115	66	13
2024.05.14	18	145	76	14
2024.05.15	19	174	112	17
2024.05.16	17	179	102	15
2024.05.17	9	148	94	11
2024.05.18	9	165	50	7
2024.05.19	12	162	71	10
2024.05.20	8	160	86	10
2024.05.21	14	187	81	11
2024.05.22	6	185	52	11
2024.05.23	14	170	54	13
2024.05.24	6	170	37	10
2024.05.25	10	131	61	16
2024.05.26	15	158	67	13
2024.05.27	19	157	75	14
2024.05.28	9	163	62	10
2024.05.29	3	120	40	8
2024.05.30	5	118	41	7
2024.05.31	6	124	54	12
